# Supplementary material for: Process evaluation of an interorganizational cooperation initiative in vocational rehabilitation: the Dirigo project
Source: BMC Public Health. 2017 May 11;17:431. doi: 10.1186/s12889-017-4357-x (PMC5426082; doi:10.1186/s12889-017-4357-x)
Supplement: Additional file 1: — Guides for interviews and focus groups. (ZIP 240 kb) [file 12889_2017_4357_MOESM1_ESM.zip]

Archive with 14 entries (14 files):
- 2012 guide for fall focus groups with staffR3.docx
- 2012 guide for focus group with managersR3.docx
- 2012 guide for spring focus groups with staffR3.docx
- 2012 interview guide for departing managerR3.docx
- 2012 interview guide for managersR3.docx
- 2012 interview guide for steering groupR3.doc
- 2013 guide for fall focus groups with staffR3.docx
- 2013 guide for spring focus groups with staffR3.docx
- 2013 interview guide for managersR3.docx
- 2014 interview for guide steering groupR3.doc
- 2014 interview guide for fundersR3.docx
- 2014 interview guide for managersR3.docx
- 2014 interview guide for staffR3.docx
- Dirigo process article BMC revised again 170424R3.docx
